# Supplementary material for: Dairy Animal Ownership and Household Milk Production Associated with Better Child and Family Diet in Rural Nepal during the COVID-19 Pandemic
Source: Nutrients. 2022 May 16;14(10):2074. doi: 10.3390/nu14102074 (PMC9147928; doi:10.3390/nu14102074)
Supplement: Supplementary file 1 [file nutrients-14-02074-s001.zip]

Archive with 1 entries (1 files):
- nutrients-1710340 -Supplementary.pdf
